# Supplementary material for: What motivates audience comments on live streaming platforms?
Source: PLoS One. 2020 Apr 9;15(4):e0231255. doi: 10.1371/journal.pone.0231255 (PMC7145094; doi:10.1371/journal.pone.0231255)
Supplement: S1 Data — (XLSX) [file pone.0231255.s001.xlsx]

## Sheet: 工作表1
Genres	GENSTRE	RECOM	AUD	LIK	FAN	GIF	DURA	LEV	START
B	F	8117	14871	3792	1637	331375	7	9	2
A	M	22	115	111	163	12	1	3	2
A	F	25	136	173	1	1	1	1	2
A	M	52	122	122	355	113	1	3	2
A	M	113	486	782	7	1	5	1	1
A	M	381	1317	1868	3185	4852	11	12	1
B	F	8121	16111	2681	37723	3743772	5	21	1
A	M	56	232	313	273	614	2	4	2
A	M	39	171	241	112	1	2	4	2
A	M	717	1679	1257	2162	194544	7	16	2
A	F	114	277	297	718	67138	2	9	2
A	M	47	235	362	29	9	2	1	2
A	F	97	425	655	84	1	4	3	2
A	M	54	273	377	2177	88514	3	18	2
A	M	24	113	126	29	346	1	4	1
B	F	34	491	25	672	19788	1	5	1
A	F	231	771	1118	661	7191	7	11	1
A	M	18	111	118	29	158	1	9	2
A	M	156	925	1557	23	318	9	5	2
A	M	78	319	422	1	1	3	1	2
B	F	5641	11663	1759	21739	312576	5	11	2
A	M	49	193	262	72	8	2	1	2
A	M	62	317	481	35	1	3	3	2
A	M	15	83	91	52	8	1	1	2
A	M	11	71	39	77	14	1	1	2
A	N	14	68	43	21	34	1	1	2
A	M	54	347	493	16	4	3	1	2
A	M	119	544	568	6	6	4	1	2
A	F	29	119	138	57	12	1	1	2
A	M	127	485	754	11	96	5	1	1
A	M	91	143	156	417	1415	1	4	2
B	F	4679	11571	1313	21862	3161161	4	17	2
A	M	72	329	532	293	11	3	3	2
A	M	62	272	417	91	319	3	7	2
A	M	29	116	141	3	1	1	1	2
A		12	54	22	26	7	1	3	1
B	F	267	1317	141	47471	8624151	1	18	2
A	M	61	282	392	2	1	3	1	2
B	F	51	525	63	37842	771757	1	17	2
A	M	18	64	24	212	18	1	3	2
B	F	2151	9427	444	291693	771378	1	9	2
A	F	15	85	62	15	67	1	3	2
A	M	39	183	244	3	1	2	1	1
A	M	73	321	441	111	35	3	1	1
A	F	21	143	179	286	337	1	1	1
A	M	28	128	129	92	31	1	3	1
B	F	1885	5661	566	317118	8121875	1	19	1
A	M	298	1415	2357	427	2275	13	9	2
A	M	116	512	743	175	64	5	3	2
A	M	28	122	161	572	1417	1	9	2
B	F	5478	12115	2578	126213	1193594	6	11	2
A	M	59	295	436	167	13	3	1	1
A	M	173	529	712	115	21	4	3	1
A	M	62	287	386	123	136	3	4	1
A	M	1	6	3	765	9871	1	11	1
A	M	164	736	1169	17	417	7	6	2
A	M	9	44	12	49	2249	1	2	2
A	M	33	168	241	165	16	2	3	2
A	M	38	211	315	178	421	2	3	2
A	M	12	44	19	1	16	1	1	2
A	M	24	111	77	472	11	1	5	1
A	M	28	95	68	3754	655778	1	19	1
A	M	1	16	8	284	171	1	8	1
A	M	144	654	991	225	68	6	3	1
A	M	26	136	171	11	31	1	1	1
A	M	1	12	3	58	24	1	1	1
A	F	17	73	53	693	17943	1	11	2
A	M	387	1554	2572	614	393	14	15	1
A	M	37	156	165	26	8	2	1	1
A	F	15	59	45	36	11	1	2	1
A	M	17	98	92	376	3174	1	5	1
A	M	43	219	253	21	7	2	1	2
A	F	256	1214	2115	39	931	12	1	2
B	F	1411	3116	963	46122	3318379	6	17	1
A	M	65	311	464	261	899	3	8	1
A	M	269	563	847	118	14251	5	9	1
A	F	27	125	135	4	1	1	1	1
A	M	16	61	33	16	8	1	1	1
A	F	11	61	51	171	1	1	2	2
A	M	141	585	831	14	1	5	1	2
A	M	734	1546	2175	11187	847469	8	17	2
A	M	53	325	489	89	26	3	4	2
A	M	15	112	118	223	461	1	6	2
A	M	133	695	1133	524	2342	7	9	2
A	M	9	57	35	62	52	1	1	2
B	F	1811	4344	863	375	51971	4	1	1
A	M	31	147	157	1	1	2	1	1
A	M	2	38	22	165	16	1	3	1
A	M	9	52	33	569	1831	1	11	1
A	M	111	434	712	179	1994	4	3	2
A	M	55	213	319	641	117546	2	11	2
A	F	51	261	384	332	1479	3	3	2
A	M	12	67	43	39	45	1	5	1
A	M	99	521	889	11	28	5	3	1
A	M	24	113	93	598	148	1	15	1
A	M	15	67	51	3	16	1	1	2
A	F	81	312	379	1723	146732	3	15	2
A	M	35	126	168	23	27	1	1	2
B	F	14329	27975	1926	72681	2147471	7	17	2
A	M	52	161	198	111	238	2	1	2
A	M	78	385	598	5	11	4	1	2
A	M	24	115	122	325	52	1	9	2
B	F	13261	27174	2578	579498	11679386	5	19	2
A	M	11	56	28	847	4163	1	8	2
B	F	1276	2558	714	34714	6213813	5	21	1
A	F	181	398	573	51	187	3	1	1
A	F	438	1158	1377	1116	389111	8	16	1
A	M	17	83	61	563	153	1	15	2
A	M	215	652	1126	2	295	6	1	2
A	F	23	114	135	4	1	1	1	2
A	F	394	618	751	198	4653	5	1	2
A	M	52	225	282	49	1	2	1	2
A	M	99	443	693	61	86	4	3	2
A	M	155	711	1196	92	131	7	9	2
B	F	1272	2523	848	6182	445569	5	12	2
B	F	264	5522	62	51151	1635551	1	11	2
B	F	1	817	1	125121	951852	1	14	2
A	M	67	262	391	1269	14131	3	12	2
B	F	23931	46153	2918	281139	29731227	8	25	1
A	M	31	168	227	1	1	2	1	1
A	F	11	61	39	91	17	1	2	1
B	F	29364	58727	1786	191535	18317991	6	21	2
A	F	71	261	397	31	421	3	1	2
A	M	452	1128	1281	2241	396249	5	19	2
B	F	19392	31425	8181	158466	5598452	11	21	2
B	F	21914	41118	3257	151327	9221568	5	21	2
A	M	83	435	698	487	114	4	1	2
B	F	4667	6967	1544	61873	5174188	4	21	2
A	M	32	191	253	333	14	2	9	2
A	M	92	441	735	2	6	4	1	1
A	M	3	8	1	34	1	1	1	1
A	M	11	51	27	58	2	1	1	1
A	M	76	352	567	45	1	3	1	1
A	M	19	113	137	58	2	1	1	1
B	F	833	1842	652	11356	514421	4	19	1
A	M	5	22	9	317	9669	1	2	1
A	M	1	5	1	317	9669	1	2	2
B	F	56	817	22	49654	2194615	1	17	2
A	M	86	431	694	17	1	4	3	2
A	M	34	154	142	417	12915	1	1	2
A	F	15	72	54	312	161	1	1	2
A	M	89	315	398	142	4674	3	5	2
B	F	9118	17182	1625	135153	16171281	5	21	2
A	M	218	577	641	119	441	4	3	1
A	M	31	158	211	2	94	2	1	1
A	M	23	137	176	333	14	1	9	1
A	M	63	243	358	12	4	2	1	1
B	F	5341	9175	2257	2969	518711	6	19	2
B	F	2643	5666	552	81149	2377513	3	18	2
A	M	15	62	37	541	21968	1	8	2
A	M	61	181	222	33	471	2	2	2
B	F	5498	8915	3254	937	313847	9	11	2
B	F	2338	6227	197	218614	36891697	1	21	2
B	F	11318	18985	4996	14145	153836	5	7	1
A	M	14	56	31	459	84	1	4	1
B	M	1613	2933	977	185427	7496591	2	19	1
A	F	36	131	162	454	332	1	4	1
B	F	5117	12163	1214	5427	118379	5	6	1
A	F	14	57	38	27	98	1	1	1
A	M	62	276	371	377	9	3	4	2
A	M	56	218	271	216	628	2	3	2
A	M	51	271	416	12	1322	3	3	2
A	M	93	399	597	438	29	4	8	2
B	F	14847	26541	8168	37731	1666666	6	26	2
B	F	734	2155	451	7591	616175	3	15	2
A	M	84	364	536	5	2	3	1	2
A	M	241	888	1278	152	297	8	9	1
A	M	12	75	58	4	3	1	1	1
A	M	65	155	193	16	1	2	1	1
A	M	61	297	413	1177	52134	3	16	1
A	M	32	112	87	51195	127621	1	14	1
A	M	37	155	195	18	7	2	1	1
A	M	351	1323	2138	433	23	12	9	2
A	M	16	78	39	1367	138753	1	21	2
A	F	116	389	528	74	2836	3	4	2
A	M	7	34	13	914	37591	1	17	2
B	F	2493	4913	2264	11117	3186392	8	18	2
A	M	451	2163	2994	914	37591	17	17	2
A	M	48	263	411	43	22	3	1	2
B	F	1248	7154	279	61986	2968756	2	17	1
A	M	326	1455	2273	364	1138	13	7	1
B	F	8817	13112	115286	132139	25364214	4	21	2
B	F	1683	3755	583	41842	3187958	4	21	2
A	M	9	76	45	12	6	1	1	2
A	M	22	151	196	212	18	2	3	1
A	M	21	117	116	391	3131	1	9	1
B	F	29789	55316	17195	26167	1135774	11	11	2
A	F	47	185	151	153	411	2	1	2
A	M	3	31	8	694	1	1	2	2
A	F	13	68	53	158	2427	1	1	1
A	M	17	74	56	169	557	1	3	1
A	F	71	237	289	784	48132	2	14	2
A	M	14	76	51	49	27	1	1	2
A	M	72	319	491	1	1	3	1	1
A	F	224	562	641	19	14	4	1	2
A	M	114	384	613	1	1	4	1	1
A	M	295	1211	1855	81	66	11	5	1
A	M	111	366	499	724	8	3	12	1
A	M	541	1691	2161	5	51	12	1	1
A	M	24	118	117	181	1	1	1	2
A	M	383	538	863	5826	1515849	2	17	1
A	M	18	74	53	131	29	1	4	1
A	M	39	182	251	182	1	2	1	1
A	M	55	223	271	17	1	2	1	2
A	M	14	68	41	518	573	1	7	2
A	M	18	82	61	11	7	1	1	2
A	M	5	55	16	11	7	1	1	1
A	F	116	361	414	238	2448	3	6	2
A	M	19	136	159	1	1	1	1	2
A	M	25	157	141	1159	199691	1	11	2
A	F	6	44	15	234	6319	1	3	2
A	F	45	157	188	5	13	1	1	2
A	M	51	194	261	659	1244	2	5	2
A	M	39	164	219	191	4713	2	8	1
A	M	37	154	162	233	16852	1	7	2
A	M	11	59	45	513	119	1	6	2
A	M	94	429	513	3	1	3	1	1
A	M	423	1441	2157	55	646	13	7	1
A	M	41	211	221	83	84	2	2	2
A	M	31	181	152	534	118463	1	8	2
A	M	33	175	241	211	8	2	3	2
B	F	9944	18468	5777	142581	2146621	7	21	2
A	M	375	811	662	22258	137326	4	13	2
B	F	1681	3488	1939	41841	3187958	3	21	2
A	M	31	193	184	51	15	2	1	2
A	M	137	725	1211	41	14	7	11	2
B	F	2595	7191	2818	585	49114	7	3	2
B	F	7994	15789	3224	112151	33753511	6	21	1
A	M	154	534	643	214	3122	4	12	1
A	M	111	532	694	1	1	5	1	1
A	M	411	3989	918	21714	217572	5	17	2
A	M	48	219	311	524	2342	2	9	2
A	F	62	253	289	91	55	2	1	2
A	M	165	829	1269	896	2461	7	15	2
A	F	324	1538	2343	142	1	14	4	1
A	M	97	482	723	18	26	5	1	2
A	M	28	151	186	76	146	2	9	2
A	M	46	226	294	313	59	2	6	2
A	F	42	213	222	5	199	2	1	2
A	M	11	62	26	154	111	1	3	2
A	M	41	189	241	1	1	2	1	2
A	M	21	81	51	43	22	1	1	2
A	M	11	82	68	58	11111	1	1	1
A	M	111	559	898	9	56	5	1	1
B	F	3178	6586	916	34173	1219318	3	22	1
A	M	23	89	91	11	2	1	1	2
A	M	1	21	2	58	11111	1	1	2
A	M	46	239	335	31	4	2	1	2
A	F	15	74	46	5	199	1	1	2
B	F	3983	68955	1876	514118	874526	11	15	2
A	M	76	413	579	166	1	4	3	2
B	F	6625	78338	2375	1119419	832471	11	16	1
A	M	146	656	1179	89	229	6	5	2
A	M	51	214	317	1	1	2	1	2
B	F	7127	18153	2531	14695	1357127	5	19	1
A	M	129	542	756	627	21491	5	13	1
B	F	5639	49652	22726	521491	955327	6	15	1
B	F	5648	12496	1744	126213	1193594	5	11	2
A	F	9	68	24	35	1	1	1	1
A	M	11	77	59	2146	111	1	4	1
A	F	4	25	11	34	6	1	1	1
B	F	6974	13151	3128	31685	3845531	5	21	1
A	F	14	98	81	34	6	1	1	2
A	F	657	918	1323	36	2282	8	2	2
A	M	47	171	213	1	3	2	1	2
A	F	29	171	168	7	1	2	1	2
B	F	2986	4692	2199	22498	115598	6	8	1
B	F	8578	17167	2724	16856	724811	13	12	1
A	M	1924	3118	3571	14534	1597959	7	18	1
A	F	651	1524	1735	454	24161	11	11	1
A	F	262	665	958	35	4791	6	4	2
A	M	17	58	31	9	3	1	1	2
B	F	12629	46515	7371	11225	3949656	6	18	2
A	M	65	181	233	112	11	2	1	2
A	M	667	1234	1899	142	2939	11	8	1
B	F	4694	12124	1121	314691	15162932	2	22	1
A	M	19	131	156	4	4	1	1	1
A	M	298	1216	1813	33	19	11	3	1
A	M	41	211	295	28	111	2	1	2
A	M	78	288	361	16	2	3	1	2
A	M	61	314	389	1	1	3	1	2
A	M	64	266	397	211	71	3	7	2
A	M	111	217	286	669	5647	2	11	2
A	M	311	1143	1561	2636	688357	9	16	2
A	N	73	368	571	37	4	4	1	2
A	F	217	566	695	691	161814	4	15	1
A	M	36	136	183	37	5	1	1	1
A	F	8	63	41	2163	3	1	1	1
B	F	711	1835	333	111513	1139985	2	11	2
B	F	186	3121	73	42163	2811111	1	17	2
A	M	2	18	7	56	125	1	1	2
A	M	39	156	191	28	111	2	1	1
A	M	9	59	42	71	148	1	1	1
A	M	6	26	4	84	12	1	2	1
A	M	324	1173	1478	51195	127621	9	14	2
A	M	61	286	371	84	12	3	2	2
A	M	23	122	143	47	9	1	1	2
A	M	43	215	312	142	1	2	1	1
A	M	131	524	775	169	557	5	3	1
A	M	51	187	276	598	148	2	15	2
A	F	41	188	237	27	3	2	1	2
A	F	38	156	194	268	435	2	1	2
A	M	111	438	674	4915	599573	4	11	2
A	F	1524	2441	979	323	34177	6	1	2
A	M	22	122	153	2	1	1	1	2
A	F	27	115	115	416	645	1	5	2
B	F	2554	6613	1914	46122	3318379	8	17	1
A	M	26	98	84	441	25	1	5	1
B	F	3313	6962	727	91539	7687519	3	22	1
A	M	22	91	93	56	125	1	1	2
A	M	251	1171	1858	3185	4852	11	12	2
A	M	312	614	1159	2111	216699	3	15	2
A	M	49	224	354	81	2324	2	2	2
A	M	119	542	791	124	114	5	9	2
A	M	23	96	111	1	1	1	1	2
A	N	47	189	236	418	561	2	13	2
A	M	111	451	658	78	9215	4	11	2
A	M	12	56	36	56	125	1	1	2
A	M	29	111	115	31	7	1	1	1
B	F	4279	7185	3591	114322	3278332	5	16	1
B	F	2958	6125	1231	37734	1666666	3	26	2
A	M	45	212	264	9	1	2	1	2
B	F	868	3766	331	15684	665561	2	12	2
A	F	29	137	178	541	4712	1	8	2
B	F	3196	9215	1189	47488	1473836	7	17	2
A	F	3	17	12	41	21	1	1	1
B	F	12181	22889	9995	8364	1747399	7	11	1
A	F	14	92	94	26	11	1	1	1
A	M	98	527	832	29	158	5	9	2
B	F	916	2149	786	798	47955	5	4	2
A	M	11	54	41	18	1	1	1	2
A	F	33	181	234	237	188	2	3	2
A	M	16	73	53	18	1	1	1	2
A	M	5	18	7	225	68	1	3	1
A	M	13	91	94	61	111	1	7	1
A	M	72	131	151	73	32	1	1	1
B	F	3711	6816	2359	142579	2146621	5	21	1
A	M	29	152	211	45	7	2	1	2
A	M	31	139	162	223	461	1	6	2
A	F	92	391	529	2	1	3	1	2
B	F	2634	4661	3459	37357	7113246	5	23	2
A	M	91	453	731	6	12	4	1	1
A	F	51	253	353	1	1	2	1	1
A	F	37	165	191	19	9	2	1	1
A	F	57	291	449	81	111	3	3	2
A	N	41	185	241	1	1	2	1	2
A	M	83	356	446	115	21	3	3	2
A	M	21	112	112	35	1	1	3	1
A	M	21	116	145	1156	832	1	7	1
A	M	91	415	614	3	1	4	1	1
A	M	73	341	529	282	1682	3	6	1
A	F	21	98	96	1	1	1	1	1
A	F	1	7	1	619	17767	1	8	2
A	F	36	155	188	24	7	2	1	2
A	M	48	193	261	3	1	2	1	2
B	F	11177	17488	3677	4351	463154	7	16	2
A	M	213	772	1188	491	446	7	3	1
A	M	23	76	58	118	14251	1	9	1
A	M	9	56	42	147	12	1	1	1
A	F	12	84	86	1	1	1	1	2
A	M	518	1136	772	26858	2113916	5	17	2
A	M	3	17	5	435	13	1	9	2
A	M	79	371	511	14	1	3	1	1
A	M	6	58	43	3	16	1	1	1
A	M	12	41	19	115	21	1	3	1
A	M	2	11	4	161	8	1	2	1
A	M	29	135	157	56	125	1	1	2
A	F	111	352	449	784	48132	3	14	2
B	F	13	448	12	12167	1125415	1	16	2
A	M	34	192	281	161	8	2	2	2
A	F	46	211	279	57	12	2	1	1
A	M	136	587	1141	142	2939	6	8	1
A	M	48	181	223	265	64	2	5	1
A	M	135	618	993	12	6	6	1	1
B	F	811	1735	414	798	21519	3	1	1
A	M	2	16	4	18	1	1	1	2
A	M	14	79	72	2	41	1	1	1
A	M	6	37	23	9	85	1	1	1
A	F	96	211	251	433	659	2	9	1
A	M	3	6	1	161	2	1	2	1
A	M	21	134	169	438	29	1	8	1
A	M	57	282	431	495	6192	3	6	1
A	N	72	316	486	1	1	3	1	2
A	M	36	156	218	272	1	2	2	2
A	F	19	88	88	437	3891	1	6	2
A	M	119	519	819	2	1	5	1	2
A	M	11	56	28	3	1	1	1	2
A	M	33	138	174	23	27	1	1	2
A	F	14	66	55	115	9	1	1	2
B	F	3294	5829	1729	1637	331375	5	9	2
A	M	13	59	31	6659	25218	1	14	2
A	M	5	31	13	578	9454	1	11	1
B	F	1115	2968	472	15341	1711878	3	15	1
B	F	8171	16394	1118	218612	36891697	6	21	1
A	M	15	63	36	11	1	1	1	1
A	M	12	67	29	3	1	1	1	1
A	M	31	148	187	1	1	2	1	1
A	M	18	89	67	69	9	1	3	2
B	F	878	11691	1214	24912	1881835	4	11	2
A	M	47	194	259	56	9	2	1	2
B	F	614	884	788	3711	326785	3	8	2
A	M	61	211	273	68	1688	2	1	2
B	F	531	649	958	11293	1572222	6	18	2
B	F	976	1397	852	34717	6219712	5	21	2
B	F	3495	9914	552	198617	1194136	3	15	2
B	F	1716	1849	1724	1685	326954	11	14	2
A	M	66	294	429	4	4	3	1	2
B	F	131	999	169	375	51971	1	1	2
A	M	38	168	225	525	231	2	1	1
A	M	48	225	323	81	2324	2	2	1
A	M	48	257	371	1138	3161	3	11	1
B	M	914	3843	1122	12116	2115182	6	21	1
B	F	466	716	741	119	3959	5	1	1
B	M	2658	881	1171	14271	9711749	5	22	1
B	F	2583	4231	1631	513511	7471778	5	24	1
B	F	7142	14313	1141	579498	11679386	5	19	1
B	F	311	631	711	2538	1521126	4	16	2
A	M	3	33	11	1293	556622	1	16	2
A	M	143	684	1122	598	148	7	15	2
A	M	35	181	257	225	68	2	3	2
B	F	212	329	215	637	181181	2	4	2
B	N	199	434	218	6481	1127319	2	11	2
A	M	218	211	264	76	1655	2	8	2
A	M	11	65	53	165	1	1	1	2
B	F	4416	6751	2815	782	82341	13	16	2
B	F	13777	23388	9992	158465	5598452	13	21	2
B	F	1131	918	838	3385	2156616	5	21	1
B	F	1921	3869	647	42171	8711364	4	21	1
A	M	26	111	111	1177	52134	1	16	1
A	F	27	115	141	33	8	1	1	2
A	M	54	244	344	13595	31112	2	14	2
A	M	11	55	31	38	6	1	1	2
B	F	3484	16585	12951	52891	1793311	4	15	2
B	F	5694	11796	1618	3483	133333	5	11	2
B	M	125	322	339	71343	854563	3	17	2
A	M	14	94	94	76	11	1	2	2
B	F	1162	3344	1398	842	82698	5	7	2
A	M	87	447	699	177	46	4	4	2
A	F	18	71	41	17	23	1	1	2
B	F	22651	42576	3434	151325	9221568	5	21	2
A	M	1	3	1	45	7	1	1	2
A	M	18	71	53	25	4	1	1	2
B	M	522	591	673	22542	1673441	4	28	2
B	M	1751	5883	885	454	251581	4	5	2
B	F	1795	2648	1611	11516	6577	6	1	2
B	F	31289	56739	9881	12975	852197	19	11	2
B	F	1628	14577	11514	511949	115553	4	9	2
B	F	1113	2126	582	6181	445569	4	12	1
B	F	625	1182	1289	3377	1911711	8	19	1
B	F	4584	8322	1955	626	75691	8	1	1
A	M	44	168	232	684	1333	2	16	1
B	F	977	1719	1279	5823	1616182	7	18	1
A	M	59	134	114	111	61	1	1	1
B	F	618	928	915	713	61551	6	5	1
B	F	2111	3591	1137	11356	514421	7	19	1
A	M	67	295	448	658	17639	3	14	2
A	M	11	37	12	132	67	1	2	2
B	F	2524	8333	1161	2626	348111	5	7	2
B	F	295	1156	139	16925	416464	1	19	2
A	M	4	31	19	141	7	1	4	2
B	F	3397	4526	5169	15483	1634981	7	17	2
B	F	1788	3271	991	48121	7113223	6	21	2
A	M	71	321	487	2	1	3	1	2
B	F	2571	3991	2467	1124	27771	7	3	1
B	F	5175	9513	758	135152	16171281	4	21	1
B	F	8898	5761	12313	14517	5111514	8	21	1
B	F	724	1291	1148	843	213661	6	3	2
B	F	878	1481	619	2787	285711	4	16	2
A	F	277	765	1161	24	7	7	1	2
B	F	12414	24159	4265	15632	941335	4	16	2
B	F	2284	4687	496	81149	2377513	3	18	2
B	F	15813	27473	4251	14147	153836	7	7	2
B	F	448	997	294	7427	667338	2	12	2
B	F	4773	8265	2773	2969	518711	6	19	2
A	F	31	123	153	31	33	1	9	2
A	M	32	157	231	73	1	2	1	2
B	F	2613	5221	1966	625	36615	4	6	2
B	F	1395	3187	892	937	313847	5	11	2
A	M	44	113	87	619	1453	1	12	2
B	M	558	783	566	158883	4915141	4	18	2
B	F	1214	1559	1273	2163	916564	7	15	1
B	M	376	411	411	18514	13143585	3	19	1
B	F	1445	1916	1157	174	2544	3	1	1
B	M	588	567	476	48262	11111541	3	19	1
A	M	21	95	99	771	7611	1	12	1
B	F	776	849	818	2182	1246142	5	15	1
A	M	47	234	361	42	1212	3	7	1
A	M	1	9	4	78	119	1	2	1
B	F	27751	51443	5481	111816	5158262	6	21	2
A	M	44	129	145	4	249	1	1	2
A	M	56	239	342	41	42	2	1	2
A	M	11	61	34	14	25	1	1	2
A	M	136	518	773	193	314	5	3	2
B	F	12986	23118	4259	546725	136811755	3	22	2
A	M	49	215	276	6	1	2	1	1
A	M	19	117	124	4	4	1	1	2
A	M	731	2132	2667	21544	78286	15	15	2
A	M	851	911	1144	117	2186	7	3	2
A	M	21	74	47	3	1	1	1	2
B	F	1661	6256	1214	11216	59663	7	4	2
B	F	4781	9478	636	18243	2541695	3	16	1
A	M	7	34	23	437	1123	1	2	1
B	F	2221	6429	517	1699	112931	3	1	1
A	M	25	111	77	437	1123	1	2	1
A	M	15	61	49	212	18	1	3	2
B	F	543	967	599	4557	1414958	4	17	2
B	F	349	545	362	1511	296729	3	16	1
B	M	872	1324	518	9179	8739319	3	19	1
B	F	831	1476	721	3379	412121	4	11	1
A	M	61	241	318	798	4985	2	14	1
A	M	51	218	285	486	2181	2	11	2
B	F	132	21121	226	111799	1575781	2	17	2
A	M	19	67	28	65	11	1	1	2
A	M	71	271	436	3	1	3	1	2
A	M	41	161	194	25	3	2	1	1
A	M	58	96	47	275	11521	1	3	1
A	F	54	181	244	5	199	2	1	1
B	F	797	1555	1211	633	16881	3	4	1
A	M	49	231	333	4	4	2	1	1
B	F	6371	15167	2121	133394	5282415	2	21	2
B	M	138	317	269	122	3352	1	1	1
B	F	2678	3745	2785	1166	111419	5	6	1
A	M	15	81	93	25	3	1	1	2
A	M	8	61	18	51	9	1	1	1
A	M	25	153	193	928	16287	2	16	2
B	F	44	911	16	3992	132189	1	3	2
A	M	14	71	38	317	21581	1	9	2
A	M	73	312	464	41	15	3	1	1
A	F	45	182	211	43	581	2	1	1
B	F	1142	2658	489	64251	2667111	2	18	1
B	F	7522	9196	5141	13199	2675316	6	17	1
B	F	4391	7359	3116	3463	329132	5	9	2
A	M	51	276	323	333	14	2	9	2
B	F	6791	11367	4451	4381	164177	9	6	2
A	M	2	2	1	212	18	1	3	2
B	F	2123	3291	3111	52987	615141	5	14	2
A	M	9	72	44	223	461	1	6	2
A	M	12	71	29	67	121	1	3	2
A	M	59	265	314	1	1	2	1	2
A	M	81	345	441	896	2461	3	15	2
B	F	2539	1111758	836	3569549	588553	3	11	1
B	F	17	116	41	414	16953	1	1	1
A	M	24	155	162	272	19	1	6	1
A	M	19	93	65	118	1162	1	3	2
A	M	197	957	1398	142	2939	8	8	1
B	F	3413	5121	2654	23419	566724	5	11	2
B	F	1585	2311	1582	3161	577888	7	21	2
A	M	31	125	134	78	2611	1	8	2
B	F	3137	4169	2445	1511	2346744	7	6	1
B	F	444	723	719	5962	2151971	5	17	2
A	M	62	328	518	67	33	3	8	2
A	M	18	95	81	272	1	1	2	2
A	M	43	213	317	225	68	2	3	2
A	M	51	259	395	16	4	3	1	2
A	F	83	356	486	614	6223	3	11	1
A	M	59	268	346	7	4	2	1	1
B	F	119	352	229	1112	512871	2	5	2
A	M	743	1412	1555	4656	289464	9	15	2
B	F	1617	28312	1424	1691	327111	4	7	2
A	M	15	66	24	42	5	1	1	2
A	F	79	319	476	221	5483	3	2	1
A	M	67	311	478	1	1	3	1	1
B	F	2	44	1	1155	45925	1	1	1
B	F	2717	4713	1834	18274	2539496	5	12	2
A	M	4	25	14	5	1	1	1	2
A	M	299	1282	2197	548	29	13	9	2
B	F	452	1167	826	278296	1155887	5	15	2
B	F	2118	4116	1981	1111	49911	7	7	2
B	F	187	464	659	7678	1816611	3	21	2
A	F	23	125	117	647	26644	1	11	1
A	M	65	416	611	185	1	4	2	1
A	M	129	551	815	1	1	5	1	1
A	M	5	71	26	85	4	1	1	2
A	M	184	541	781	169	557	5	3	2
A	N	87	427	635	22	2	4	3	2
A	M	68	314	391	49	13	3	1	2
A	M	34	195	282	66	8	2	1	2
A	M	25	98	87	5	1	1	1	2
B	F	1773	2812	1274	111155	142146	5	5	2
A	M	11	48	15	665	111719	1	13	2
A	M	244	1178	1883	214	47	11	11	2
B	F	2123	3284	1952	6171	746617	7	17	1
B	F	716	33518	1856	511173	59796	3	7	2
A	M	39	181	236	14	1	2	1	2
B	F	4168	7429	2184	11361	1641541	7	12	2
A	M	181	736	1162	213	3	7	3	1
B	F	2491	4191	3339	22122	221431	8	11	2
A	M	84	418	545	166	1	4	3	2
A	M	814	1665	2623	11187	847469	8	17	2
A	M	281	697	837	361	115611	5	15	2
A	F	95	342	491	238	2448	3	6	2
A	M	92	431	681	779	2713	4	15	2
A	F	398	875	1228	213	66	7	3	2
A	F	153	673	1131	621	98811	6	18	2
A	M	56	286	379	581	1354	3	9	1
B	F	339	1125	1168	348	2646	7	1	2
B	M	1499	1765	1972	1197	75748	11	12	2
B	F	741	854	785	12889	1825641	5	21	2
A	M	58	222	291	27	6	2	1	2
A	M	392	1751	2861	277	2723	16	5	1
B	F	667	1254	791	11748	591974	5	18	1
B	F	1974	3482	1121	4858	317892	7	16	1
A	M	89	411	615	7	1	4	1	2
A	M	36	151	211	358	37	2	2	2
A	F	133	282	341	12	4	2	1	2
B	F	2413	4611	1263	31839	4861118	7	21	2
B	F	7693	12469	4173	5211	477177	17	11	2
A	F	511	2293	3886	614	393	21	15	2
A	M	81	331	491	3	1	3	1	2
B	F	317	18181	372	386	127239	3	11	2
A	F	69	361	531	685	171	3	16	2
A	M	32	141	176	914	37591	1	17	2
A	F	7	56	35	116	3147	1	2	1
A	F	2113	3988	5414	283	18931	26	9	1
A	M	358	687	612	323	34177	4	1	1
B	M	878	111573	266	1213414	632436	2	13	2
A	M	187	887	1414	5	1	8	1	2
B	F	1424	2285	1111	1398	629759	7	14	2
B	F	1116	2216	1115	741	2672945	7	1	2
A	F	49	238	311	25	1	2	1	2
A	M	1	8	6	45	7	1	1	1
B	F	1479	2788	1179	172	28137	7	1	1
B	F	1177	2193	728	5717	129859	5	8	1
B	F	1414	2684	1544	11396	416273	9	12	1
A	F	46	251	324	197	21	2	4	2
A	M	65	316	458	19	241	3	2	2
A	M	17	75	63	377	9	1	4	2
B	M	483	627	731	11591	621387	5	17	2
B	F	1	39	1	2773	765676	1	14	2
A	F	9	64	26	318	841	1	1	2
A	M	271	1214	1849	18	26	11	1	2
B	F	147	22675	318	318374	219171	2	7	2
B	M	3169	111281	554	1111674	1852648	3	13	1
A	M	23	91	78	47	52	1	1	1
B	F	1973	3796	755	2531	411111	5	2	1
B	F	851	1373	742	31134	2885919	5	9	1
A	F	38	146	181	647	26644	2	11	2
B	F	19119	25136	2995	21716	229157	7	16	1
B	F	872	1177	1166	2156	652911	7	11	2
B	F	49	21217	139	318374	219171	1	7	2
A	M	4	24	14	65	12	1	1	2
B	F	633	1189	752	387	16618	5	3	2
B	F	5138	8418	5678	8341	1746594	6	11	2
A	M	15	63	33	38	6	1	1	1
B	F	745	1411	581	149	16964	4	1	1
B	F	556	885	737	653	276826	4	6	1
B	F	1438	7364	2357	2577	53781	13	12	2
A	F	28	111	122	144	277	1	1	2
A	M	91	516	818	464	2514	5	11	2
A	F	39	178	271	57	66	2	6	2
A	M	17	62	43	65	51	1	3	2
A	M	33	133	153	146	45	1	1	1
B	M	175	111615	69	1111673	1852648	1	13	1
A	F	129	717	1121	29	47	6	1	1
B	M	461	111161	127	1213414	632436	1	13	2
B	F	2495	3881	1173	4857	317892	6	16	2
B	F	921	1635	1417	839	213592	8	3	2
B	F	842	1471	728	6846	571668	5	11	2
B	F	33	111	81	23718	411139	1	12	2
A	M	15	56	28	79	1	1	1	1
B	M	317	416	372	48262	11111541	3	19	2
B	F	297	632	128	83814	6896224	1	18	2
B	F	11	215	6	23825	713114	1	14	2
B	F	2299	2564	837	65237	36716154	4	31	2
B	F	186	631	492	464	5719	3	1	2
A	M	41	175	247	25	11	2	2	2
A	M	21	112	116	131	269	1	1	1
A	M	619	1141	1342	285	19541	8	13	2
B	F	3216	5135	2411	719	31226	6	5	2
B	F	119	543	281	11516	6577	2	1	2
B	F	74	189	111	223751	1825114	1	12	2
A	M	91	419	623	81	23	4	1	2
B	F	1872	1315	1658	3371	1663217	3	17	2
A	M	234	915	1482	11615	391	9	13	1
A	M	44	121	125	914	37591	1	17	1
A	M	9	61	41	48	1	1	1	1
B	F	315	475	449	713	61551	3	5	1
A	M	41	214	264	221	51	2	2	1
B	F	981	1618	1888	1332	488479	11	16	2
B	F	1117	1535	1112	1445	159191	7	8	2
A	M	19	113	126	896	2461	1	15	2
B	F	859	1783	825	13543	182294	3	12	2
B	F	2	81	3	27511	5141157	1	21	2
B	F	273	417	417	215	7148	2	1	2
A	M	31	147	189	19	11	2	3	1
B	F	1179	2251	2156	11441	587137	5	11	1
B	F	611	986	434	14431	41713	3	9	2
A	F	4	28	11	424	33516	1	1	2
A	M	67	228	353	113	1137	2	5	2
A	M	71	261	411	111	454	3	9	2
A	M	79	377	591	565	3245	4	16	2
B	F	1582	2313	1611	7945	4343251	6	18	2
A	F	43	195	262	664	11141	2	4	2
B	F	688	1175	771	1163	143385	5	17	2
B	F	717	1195	439	9317	239683	3	13	2
B	F	1152	136698	742	162187	37781	5	4	1
B	F	1481	2412	1221	3193	1161121	5	15	1
B	F	1872	2765	1213	1713	1592364	7	7	1
B	M	921	1278	931	11889	3188585	5	18	1
B	F	212	412	392	11836	134218	3	11	1
B	M	918	884	1969	1122	111555	6	11	1
A	M	99	463	719	14	1	5	1	2
B	F	114	332	81	118824	3221685	1	18	2
A	M	51	249	359	654	17441	2	13	2
A	M	35	149	215	29	9	2	1	2
B	F	813	1166	1672	1133	71964	3	11	2
B	M	1123	1495	1192	32395	1172162	7	17	2
B	F	451	18383	961	1828	771113	6	14	2
B	F	2355	4212	1412	31876	4882971	8	21	2
A	M	8	63	35	26	961	1	1	2
A	F	1	3	1	217	129	1	2	2
A	M	49	216	291	2	21	2	1	2
B	F	699	1241	891	317	55631	5	2	2
A	F	425	1173	1578	681	249388	11	14	2
A	M	185	868	1431	117	61	9	5	2
A	M	191	885	1454	33	19	9	3	2
B	M	534	669	953	44259	1362481	6	21	2
B	F	1111	6253	1184	4195	3183528	6	19	2
A	M	11	44	31	49	13	1	1	1
A	M	83	283	439	25	346	3	1	1
B	F	2555	2117	15138	7186	13126466	5	19	1
B	F	316	653	456	3377	1911711	3	19	1
B	F	6196	5946	1487	1511	296729	9	16	1
B	F	2452	252165	531	236674	5524261	3	18	1
B	M	638	863	1111	4181	688114	6	16	1
B	F	1171	1194	1319	12889	1825641	7	21	1
B	F	346	3521	447	12632	2298146	3	21	1
B	M	349	445	599	1149	2215316	4	17	1
B	M	1219	1133	1283	1453	161881	7	13	1
B	M	689	794	681	3177	555311	4	18	1
B	F	527	714	775	34431	3188635	5	18	1
B	F	2268	1666	1769	42894	6161885	5	25	1
B	F	616	1233	531	855	61717	3	4	2
B	F	1252	1763	918	37853	9872119	6	74	2
B	F	69	136	94	4134	1645449	1	17	2
A	M	8	31	15	24	11	1	1	2
B	M	1823	1451	1679	5131	3129423	9	22	2
B	M	2529	6353	1164	16259	42247	7	9	2
B	F	361	4431	522	244	8423	3	1	2
A	F	16	72	59	49	3	1	1	2
A	M	341	839	853	2241	396249	5	19	2
A	M	55	237	333	192	1176	1	9	2
B	M	2978	8861	43113	57161	15553823	5	19	2
B	F	2871	4433	946	3465	515558	5	7	2
B	M	957	611	571	17168	919415	3	12	2
B	F	1693	1897	787	5564	1863131	5	22	2
A	M	27	116	127	2	1	1	1	2
B	F	558	1239	383	6111	248851	3	11	2
B	F	4727	8257	1581	47131	3856449	9	34	2
B	M	211	354	416	257537	1135267	3	21	2
B	F	367	717	716	741	69548	4	3	2
B	F	817	957	682	42313	4113918	4	18	2
B	F	2113	2718	1919	1297	1375311	11	11	2
B	F	865	1226	1115	2894	653257	7	21	2
B	F	1587	33145	555	61327	8682579	3	19	2
B	F	1637	2198	981	589	381154	6	4	1
B	F	221	466	551	2453	461526	4	21	1
B	F	2	38	9	4472	562888	1	12	1
B	F	215	744	714	13133	227112	4	4	1
B	F	473	981	1181	115774	6972122	6	21	1
B	F	641	57917	754	62265	1693151	5	22	1
A	M	164	617	1114	15	711	6	1	1
B	F	1168	1835	831	26925	2794128	5	19	1
B	F	3161	4848	953	513514	7471778	5	24	1
A	M	15	54	45	39	4	1	1	1
A	M	1124	2138	1494	5826	1515849	9	17	1
A	M	94	387	597	2	1	4	1	1
B	F	264	459	298	11748	591974	2	18	2
B	M	1391	1523	721	1219	313956	4	6	2
B	F	562	875	991	11127	4794261	3	26	2
B	F	2147	3196	1111	112281	16175515	5	22	2
B	F	681	1261	993	232	15661	6	9	2
A	M	25	96	86	7	1	1	1	2
B	F	271	521	594	119	3959	4	1	2
B	F	1374	1811	2194	7311	2285871	7	19	2
B	M	161	381	477	648	139458	3	9	2
B	F	967	1721	539	1852	91797	4	8	2
A	M	23	118	123	38	6	1	1	2
B	F	163	281	313	3375	1122311	2	18	2
B	M	295	613	881	2281	1424221	5	21	2
A	M	136	628	1182	177	46	6	4	2
B	F	515	815	557	793	155477	3	8	2
A	F	66	318	471	188	4	3	4	2
A	M	3	17	4	1	1	1	1	2
B	F	66	136	65	4895	1466923	1	18	2
B	F	912	1457	1326	24424	3617778	8	21	2
B	M	467	491	563	44661	5752318	4	21	2
B	M	1669	875	1125	14272	9711749	6	22	2
B	F	596	1142	681	31267	15981942	4	24	2
B		1457	1617	1673	1769	312111	9	11	2
B	M	14116	3689	3579	13751	3122147	7	12	2
B	F	197	311	391	571	221358	3	7	1
B	F	253	674	1136	516	59711	6	6	1
B	F	1239	1457	1111	781	56827	6	3	1
B	F	453	551	645	1218	1162515	4	19	1
A	F	137	595	981	5	2	6	1	1
A	M	74	348	516	1	1	3	1	1
B	F	5	51	2	1345	115275	1	5	1
B	F	179	5266	462	2439	74161	3	9	1
B	F	697	787	1157	11293	1572222	7	18	1
B	F	719	7312	582	1794	126341	3	11	1
B	M	4164	24144	1266	237681	11637156	5	21	1
B	M	1122	912	1247	1161	566641	6	11	1
B	F	579	774	532	67273	4314564	3	14	1
B	F	119	75	12	1616	125612	1	6	1
B	F	1182	65752	261	1113219	411488	2	11	1
B	N	249	725	613	4316	1617471	4	21	1
B	F	389	731	748	16289	2427864	4	23	1
B	F	2313	3116	846	1857	311169	5	11	1
B	M	181	287	356	11824	2111312	2	17	1
B	M	815	558	1212	23698	1921831	4	21	1
B	F	625	783	963	11241	231166	6	9	1
B	M	945	1273	1157	2245	1438737	7	18	2
B	F	457	811	652	3983	468168	4	11	2
B	F	8157	12989	1117	51494	96996551	6	23	2
A	M	858	1575	867	16184	242274	5	18	2
B	F	671	1128	725	3711	326785	4	8	2
B	N	631	1195	795	6479	1127319	5	11	2
B	F	2651	3457	1474	15485	1634981	8	17	2
B	F	13636	518822	2269	653118	23795581	5	22	2
B	M	1293	678	677	53869	5487158	4	23	2
B	F	512	4184	858	1953	911248	4	16	2
B	F	1513	2536	863	2122	627613	5	7	2
B	F	2435	8931	2397	49391	17281772	4	24	2
B	F	533	722	866	22337	433161	5	18	2
B	M	911	1391	1181	11449	2585379	7	19	2
B	F	518	766	558	637	181181	3	4	2
A	F	6	18	7	542	12511	1	8	2
B	M	343	354	434	17435	587139	3	13	2
B	F	1171	1662	619	2814	854781	4	17	2
A	F	6	22	8	542	12511	1	8	2
B	F	5665	8366	3994	1159	131176	13	4	2
A	F	11	65	39	673	844	1	11	2
B	M	1431	2988	12356	76359	2116711	2	19	1
A	M	11	59	42	694	1	1	2	1
A	M	52	243	325	211	8	2	3	1
B	F	399	687	819	1497	1247735	5	22	1
B	F	698	711	857	1153	731157	5	16	1
A	M	52	187	231	93	9	2	5	1
B	M	1197	7421	737	1159	1435868	5	21	1
B	F	1368	1951	587	62417	13119771	4	18	1
B	F	4643	5199	1291	149917	37761851	5	24	2
B	F	626	915	811	31134	2885919	5	9	2
A	M	8	62	44	557	5152	1	5	2
B	F	951	1274	567	34717	6219712	4	21	2
B	F	149	358	411	654	92441	3	7	2
A	M	11	51	33	377	9	1	4	2
B	M	195	352	284	229133	5713376	2	17	2
B	F	7	45	7	1113984	177757	1	5	2
B	F	176	359	343	8537	1195392	2	17	2
B	F	4171	6829	2276	3781	352788	11	11	2
A	M	51	229	342	193	314	2	3	2
B	F	1358	2373	1157	2714	248114	5	14	2
B	M	4712	1169	331	17178	919731	2	12	2
B	F	343	7181	536	11617	9156393	3	17	2
B	F	672	1119	762	18478	5383169	5	21	2
B	M	1357	1328	673	111857	66945523	2	23	2
B	F	466	555	438	1141	168319	3	11	2
A	M	4	22	7	3	339	1	1	2
B	F	1866	3152	2196	1127	594788	4	9	2
B	F	1663	2537	748	842	82698	5	7	2
B	F	1512	2567	1188	11765	4926811	6	17	1
B	F	1135	1918	748	72115	12363379	5	22	1
B	F	6735	11911	1916	244179	51117911	9	22	1
B	F	1173	1661	867	2117	327683	5	11	1
B	F	787	1516	1529	117588	2581549	9	13	1
B	F	2775	4811	994	2626	348111	5	7	1
A	M	36	183	273	1	61	2	1	1
B	F	371	665	832	7813	1485598	5	16	1
B	F	414	672	778	229	113195	5	3	1
B	F	1158	1473	763	6662	128211	5	11	1
B	F	466	818	855	8151	881111	4	21	1
B	M	799	555	724	12114	8468439	4	22	2
A	N	54	271	383	2179	61317	3	16	2
B	F	438	599	652	11114	2121341	3	21	2
A	F	29	111	119	5	1	1	1	2
B	F	1496	1953	463	65237	36716154	3	31	2
B	F	2641	3459	1311	14727	2634371	4	21	2
B	F	1821	1765	1166	335264	11518551	3	17	2
B	F	533	711	788	1251	711289	5	14	2
B	F	1134	6297	528	33649	9352179	3	21	2
B	M	11275	6871	299177	21719	3116332	5	22	2
A	M	118	452	722	3	1	4	1	2
B	M	291	581	671	44661	5752318	4	21	2
B	F	247	395	444	589	16141	3	6	1
B	M	12117	8486	291852	19823	4616413	7	18	1
A	F	61	161	198	8	1	2	1	1
A	M	84	339	513	546	659	3	9	1
B	M	159	336	829	2276	1192632	3	17	1
B	F	243	461	363	4472	562888	3	12	2
B	F	1568	2916	279	38778	5112131	2	19	2
B	F	575	923	545	158857	13525811	3	19	2
B	F	762	1452	896	637	113932	5	5	2
B	F	1161	1825	1136	9249	2184435	6	19	2
A	M	3	13	5	116	1	1	1	2
B	F	354	525	585	1455	477249	4	11	2
A	F	2	6	1	261	362	1	6	2
A	F	7	32	21	153	411	1	1	2
B	F	1727	2152	1117	144244	12524813	6	21	2
A	M	135	658	1127	194	2	7	1	2
B	F	7312	11138	1359	87242	43386154	6	37	2
B	F	2113	1148	3211	2111	216766	3	17	2
B	M	868	942	672	111853	66975323	2	23	2
B	F	118	315	85	28461	355972	1	13	2
A	M	41	154	198	57	12	2	7	1
B	F	1666	2641	832	535	51388	5	8	1
B	F	583	1182	399	6846	571668	3	11	1
B	M	556	521	593	15232	2171419	4	19	1
A	M	16	57	26	21	12539	1	1	1
A	M	1417	2472	21923	6131	763336	3	13	1
B	F	482	892	164	589	381154	1	4	1
B	F	3666	4946	11252	653	276826	7	6	2
B	F	784	1512	949	2182	1246142	6	15	2
B	F	1187	2225	412	1916	19311	3	7	2
B	F	856	841	921	1489	1636111	5	21	2
B	F	958	1227	1221	1876	1893111	7	17	2
B	F	16173	151967	114815	1181539	214475545	4	28	2
B	F	194	21453	1372	511949	115553	4	9	2
B	F	215	444	392	11323	28114	3	2	2
A		18	83	71	63	132	1	5	2
A	M	151	451	687	55	598	4	1	2
B	F	313	623	198	11837	457417	1	18	2
B	F	16887	28691	3431	546716	136811732	3	22	2
B	F	7	119	5	56294	1551285	1	6	1
A	M	55	197	263	2	1	2	1	1
A	M	15	64	37	1324	24292	1	17	1
B	F	1278	1875	1363	2163	916564	8	15	1
A	M	81	361	548	148	232	3	2	2
B	M	511	686	898	1936	379526	5	14	2
B	F	112	2911	114	954	41411	1	8	2
B	F	1947	2382	1751	5633	2358241	7	18	2
B	F	443	49954	555	2427	411437	4	14	2
A	M	97	372	561	142	4674	4	5	2
B	F	1411	7932	1171	11216	59663	7	4	2
A	F	121	464	647	51	187	4	1	2
A	M	94	442	659	614	1683	4	11	1
B	F	1245	1547	1995	2115	1991254	6	21	1
B	F	1663	2714	2461	32871	1657927	7	18	1
B	F	4366	6994	965	36431	11128871	4	19	1
A	F	79	313	444	24	7	3	1	2
B	F	11762	18389	1857	83898	11534915	6	21	2
B	F	738	1194	948	2186	1467235	6	18	2
B	F	13	111	27	1313	321536	1	9	2
A	F	61	278	334	1	1	2	1	2
B	F	1196	11914	1298	3542	5254954	4	21	2
B	F	114	6611	183	24746	4161412	1	21	2
B	F	731	99725	1121	1116254	1451144	3	16	2
A	M	417	1649	2451	332	21224	13	17	2
B	F	195	11295	323	111799	1575781	2	17	1
A	M	41	218	312	531	78	2	8	2
B	F	2418	3559	2478	1166	111419	6	6	2
B	F	893	1221	1244	643	82815	6	11	2
A	F	87	297	381	393	734	3	7	2
A	M	23	119	116	55	598	1	1	1
B	F	472	768	594	3133	1971178	4	21	1
B	F	1769	2439	1276	12113	515154	6	16	2
B	F	1676	1719	345	1616	125612	2	6	2
A	M	62	217	288	28	3	2	1	2
A	M	46	216	311	677	1884	2	14	2
A	M	15	92	95	491	446	1	3	2
A	M	13	81	55	67	2322	1	1	2
B	M	2127	2341	1195	648	139458	4	9	2
B	F	853	1459	714	6123	2191742	3	18	1
A	M	16	78	51	223	27	1	2	2
A	F	82	311	414	1	1	3	1	2
B	M	711	811	676	1755	591324	3	16	2
A	M	332	896	1199	21544	78286	7	15	2
B	F	1675	2849	694	389837	18491341	4	19	1
B	F	1	215	1	713	61551	1	5	1
A	M	23	136	166	443	1	1	3	1
B	F	9333	14515	3349	4381	164177	8	6	1
B	F	2419	3637	1111	1258	361321	5	8	2
A		22	98	113	21	4	1	1	1
A	M	5	15	4	165	12	1	1	2
B	F	814	1678	785	1742	224148	5	15	1
B	F	5585	7986	2399	9518	1438536	7	19	1
B	F	3194	5199	918	821	137659	5	8	1
B	M	2788	2289	1535	3177	555311	7	18	1
B	F	1751	2741	1111	886	229122	5	13	1
A	M	13	67	56	513	119	1	6	2
A	M	39	169	166	12	2	1	1	1
B	F	711	45412	711	16289	2427864	4	23	1
A	M	6	31	11	1156	832	1	7	1
B	F	1189	1734	963	23819	1324148	5	19	2
A	M	92	393	571	1	1	4	1	2
B	F	4278	9574	2113	139197	591111	9	14	2
B	F	1116	11681	671	33152	2171488	4	23	1
A	M	497	1613	1943	5	51	11	1	1
A	M	86	426	538	745	75	4	8	1
B	F	2416	4135	951	633	16881	4	4	2
A	M	227	923	1539	45	244	9	3	2
B	F	1611	2664	891	2898	1515494	5	12	2
B	F	1999	3212	813	1183	174117	4	9	2
A	M	131	572	795	225	68	5	3	2
B	F	2112	2789	1544	11127	4794261	5	26	1
B	F	531	5889	411	2439	74161	3	9	1
B	F	1727	2789	977	5787	665758	5	16	2
A	M	11	61	16	88	8566	1	9	2
B	F	683	1116	862	386	127239	5	11	1
B	F	2124	1172	1131	1274	1121457	7	21	1
B	M	255	576	97	582	49114	1	3	1
B	M	598	975	778	22542	1673441	4	28	1
B	M	5451	4776	36796	76359	2116711	4	19	2
A	M	13	61	52	124	17	1	3	2
B	M	651	1121	614	1453	161881	4	13	2
A	M	541	1324	1951	285	19541	11	13	2
A	M	58	224	249	144	25	2	6	2
B	F	1327	2128	1266	7947	4343251	5	18	1
A	F	11	75	27	1	1	1	1	1
A	M	32	151	158	779	2713	1	15	2
B	F	65	238	194	1383	4111	2	3	2
B	F	4711	6479	2171	1771	191252	7	11	2
B	F	2417	3633	974	3581	536393	5	13	2
B	M	1157	988	747	53869	5487158	4	23	2
A	M	32	113	111	88	53	1	2	1
B	F	2483	3845	1315	1345	115275	5	5	1
A	F	33	164	177	621	98811	2	18	2
B	F	2214	8271	1135	4196	3183528	5	19	2
B	F	2561	4132	1291	68141	14185292	7	18	2
B	F	2293	3692	2385	1889	714846	7	13	2
A	F	6	44	16	153	411	1	1	2
B	F	611	786	831	661	131545	5	3	2
B	F	1451	1716	1321	5564	1863131	7	22	1
B		959	1736	619	14795	1218831	4	11	1
A		51	224	313	525	231	2	1	1
B	F	1883	4815	32539	46615	2324961	4	21	1
B	F	81	271	328	487	17195	2	5	1
B	F	631	1261	781	5962	2151971	5	17	2
B	F	649	862	877	31267	15981942	3	24	1
B	F	2911	31719	1563	1691	327111	9	7	2
B	F	613	1119	841	12114	162487	5	11	2
A	M	22	111	112	11	1	1	1	2
A	M	17	72	41	831	27	1	12	2
B	M	381	542	539	32395	1172162	3	17	2
B	F	2987	2133	52792	3422	1233536	8	16	2
B	M	511	654	614	27351	4171626	3	21	1
B	F	381	692	619	492	118176	4	3	1
B	F	5419	34194	1275	135165	11121173	5	22	1
B	F	3261	5613	761	18273	2539496	4	12	1
A	M	42	211	281	184	22	2	1	1
B	F	1178	1691	966	2894	653257	5	21	2
A	M	31	113	111	2	14	1	1	2
B	F	3223	5612	1361	1522	111171	7	8	2
B	F	444	842	976	2453	461526	5	21	2
B	F	477	816	567	3161	577888	3	21	2
B	F	3117	2289	41913	2684	1412411	7	22	2
B	F	5936	536	565	12879	821111	3	17	2
A	M	21	95	111	314	212	1	4	1
A	M	214	899	1413	847	4163	8	8	2
B	F	13186	21361	22187	49419	17281772	6	24	2
B	M	672	761	912	6181	1612812	5	19	2
A	F	41	198	231	31	32	2	1	2
B	F	742	1461	375	4144	431913	3	8	2
A	M	163	793	1323	1	1	7	1	2
A	M	31	123	152	12	4	1	1	2
A	M	37	128	115	46	155	1	2	2
A	M	139	549	711	2636	688357	4	16	2
A	M	19	117	113	152	111	1	2	1
A	M	33	165	241	1	1	2	1	1
A	M	56	222	349	2	1	2	1	1
A	M	28	219	278	1	1	2	1	1
A	M	61	281	452	27	3692	3	1	2
A	F	155	532	649	784	48132	4	14	1
A	F	37	149	184	361	31	1	1	1
A	M	61	238	277	621	724	2	9	1
A	M	96	414	547	317	21517	4	13	1
A	M	21	164	218	193	314	2	3	2
A	M	28	149	211	1	1	2	1	2
A	M	63	311	424	25	9	3	1	2
A	M	1	12	2	143	9	1	3	1
A	M	69	336	499	684	1333	3	16	2
A	N	4	14	3	71	113	1	13	2
A	M	51	231	324	12	6	2	1	1
A	F	1	16	5	531	15111	1	6	1
A	F	42	199	269	531	15111	2	6	1
A	M	26	131	167	38	9	1	1	2
A	M	33	116	145	1	1	1	1	2
A	N	11	72	61	324	7	1	1	2
A	M	2	9	3	64	11	1	1	2
A	M	78	321	485	1156	832	3	7	1
A	M	22	91	82	15	8	1	1	1
A	M	17	54	25	13	2	1	1	2
A	F	68	267	352	347	4341	2	3	2
A	M	23	119	128	41	1	1	1	1
A	M	25	95	74	878	66278	1	11	2
A	M	45	211	295	522	769	2	14	2
A	M	12	75	68	19	11	1	1	2
A	M	22	121	144	383	112	1	8	2
A	F	8	29	16	172	121	1	2	1
A	M	6	39	18	211	6	1	1	2
